# Supplementary material for: Non-Cariogenic Effect of Milk and Dairy Products on Oral Health in Children and Adolescents: A Scoping Review
Source: Children (Basel). 2024 Jan 24;11(2):149. doi: 10.3390/children11020149 (PMC10887650; doi:10.3390/children11020149)
Supplement: Supplementary file 1 [file children-11-00149-s001.zip]

Archive with 1 entries (1 files):
- children-2816485-supplementary.pdf
